# Supplementary material for: Synergistic Antioxidant Activity of Four—Component Mixture of Essential Oils: Basil, Cedarwood, Citronella and Thyme for the Use as Medicinal and Food Ingredient
Source: Antioxidants (Basel). 2023 Feb 25;12(3):577. doi: 10.3390/antiox12030577 (PMC10044885; doi:10.3390/antiox12030577)
Supplement: Supplementary file 1 [file antioxidants-12-00577-s001.zip]

Archive with 1 entries (1 files):
- antioxidants-2208378-supplementary.pdf
